# Supplementary material for: Sleep and Arousal Hubs and Ferromagnetic Ultrafine Particulate Matter and Nanoparticle Motion Under Electromagnetic Fields: Neurodegeneration, Sleep Disorders, Orexinergic Neurons, and Air Pollution in Young Urbanites
Source: Toxics. 2025 Apr 8;13(4):284. doi: 10.3390/toxics13040284 (PMC12030987; doi:10.3390/toxics13040284)
Supplement: Supplementary file 1 [file toxics-13-00284-s001.zip]

Archive with 1 entries (1 files):
- toxics-3503514-supplementary.pdf
